# Supplementary material for: Ago2 Immunoprecipitation Identifies Predicted MicroRNAs in Human Embryonic Stem Cells and Neural Precursors
Source: PLoS One. 2009 Sep 28;4(9):e7192. doi: 10.1371/journal.pone.0007192 (PMC2745660; doi:10.1371/journal.pone.0007192)
Supplement: File S4 — BED file for UCSC genome browser listing human genome (hg18) coordinates of 818 predicted microRNAs identified by miRDeep based on SOLiD sequenced small RNAs aligned with SHRiMP. (0.02 MB ZIP) [file pone.0007192.s013.zip]

Archive with 1 entries (1 files):
- H1_predicted_microRNAs.bed
