# Supplementary material for: Ago2 Immunoprecipitation Identifies Predicted MicroRNAs in Human Embryonic Stem Cells and Neural Precursors
Source: PLoS One. 2009 Sep 28;4(9):e7192. doi: 10.1371/journal.pone.0007192 (PMC2745660; doi:10.1371/journal.pone.0007192)
Supplement: File S4 — BED file for UCSC genome browser listing human genome (hg18) coordinates of 818 predicted microRNAs identified by miRDeep based on SOLiD sequenced small RNAs aligned with SHRiMP. (0.02 MB ZIP) [file pone.0007192.s013.zip › H1_predicted_microRNAs.bed]

track name="H1_predicted_microRNAs" description="miRDeep-predicted microRNAs based on H1 hESC SOLiD small RNA sequences" visibility=3
chr1	236732	236770	chr1:236732-236770:+:ESC-NSC	0	+	236753	236770
chr1	556694	556753	chr1:556694-556753:+:NSC	0	+	556694	556718
chr1	559640	559698	chr1:559640-559698:-:ESC-NSC	0	-	559679	559698
chr1	571950	571988	chr1:571950-571988:+:ESC-NSC	0	+	571971	571988
chr1	1101603	1101663	chr1:1101603-1101663:-:NSC	0	-	1101643	1101663
chr1	1101991	1102039	chr1:1101991-1102039:-:ESC	0	-	1101991	1102012
chr1	2425768	2425822	chr1:2425768-2425822:-:NSC	0	-	2425768	2425793
chr1	3034410	3034450	chr1:3034410-3034450:+:NSC	0	+	3034434	3034450
chr1	4322324	4322387	chr1:4322324-4322387:-:NSC	0	-	4322366	4322387
chr1	4588022	4588084	chr1:4588022-4588084:-:ESC	0	-	4588068	4588084
chr1	5820736	5820815	chr1:5820736-5820815:-:NSC	0	-	5820736	5820751
chr1	6412490	6412532	chr1:6412490-6412532:-:NSC	0	-	6412490	6412508
chr1	15013622	15013672	chr1:15013622-15013672:-:NSC	0	-	15013622	15013637
chr1	17117513	17117551	chr1:17117513-17117551:-:NSC	0	-	17117513	17117528
chr1	20697481	20697521	chr1:20697481-20697521:+:ESC	0	+	20697481	20697494
chr1	21945198	21945242	chr1:21945198-21945242:+:ESC	0	+	21945198	21945211
chr1	23062248	23062295	chr1:23062248-23062295:-:ESC	0	-	23062248	23062265
chr1	26571172	26571216	chr1:26571172-26571216:-:ESC	0	-	26571172	26571189
chr1	29688038	29688104	chr1:29688038-29688104:-:NSC	0	-	29688038	29688053
chr1	30563409	30563473	chr1:30563409-30563473:-:NSC	0	-	30563456	30563473
chr1	31977625	31977689	chr1:31977625-31977689:-:NSC	0	-	31977676	31977689
chr1	31996857	31996912	chr1:31996857-31996912:-:NSC	0	-	31996857	31996879
chr1	33500129	33500176	chr1:33500129-33500176:-:NSC	0	-	33500129	33500146
chr1	34214492	34214567	chr1:34214492-34214567:-:NSC	0	-	34214548	34214567
chr1	35895972	35896007	chr1:35895972-35896007:+:NSC	0	+	35895993	35896007
chr1	35895972	35896007	chr1:35895972-35896007:+:NSC	0	+	35895993	35896007
chr1	35956779	35956833	chr1:35956779-35956833:-:NSC	0	-	35956779	35956797
chr1	37177304	37177345	chr1:37177304-37177345:-:NSC	0	-	37177329	37177345
chr1	37193471	37193553	chr1:37193471-37193553:+:NSC	0	+	37193471	37193488
chr1	37399762	37399813	chr1:37399762-37399813:+:NSC	0	+	37399762	37399778
chr1	37549693	37549737	chr1:37549693-37549737:-:ESC	0	-	37549693	37549710
chr1	37867390	37867439	chr1:37867390-37867439:+:NSC	0	+	37867424	37867439
chr1	39059396	39059479	chr1:39059396-39059479:-:NSC	0	-	39059462	39059479
chr1	41761482	41761519	chr1:41761482-41761519:+:ESC	0	+	41761482	41761498
chr1	42828036	42828073	chr1:42828036-42828073:-:NSC	0	-	42828059	42828073
chr1	42828036	42828073	chr1:42828036-42828073:-:NSC	0	-	42828059	42828073
chr1	43943102	43943174	chr1:43943102-43943174:+:NSC	0	+	43943158	43943174
chr1	50349467	50349522	chr1:50349467-50349522:+:NSC	0	+	50349505	50349522
chr1	50561666	50561729	chr1:50561666-50561729:+:ESC	0	+	50561666	50561685
chr1	51963103	51963166	chr1:51963103-51963166:-:NSC	0	-	51963144	51963166
chr1	54612107	54612144	chr1:54612107-54612144:+:ESC-NSC	0	+	54612127	54612144
chr1	65107338	65107393	chr1:65107338-65107393:-:ESC-NSC	0	-	65107338	65107357
chr1	65599628	65599658	chr1:65599628-65599658:+:NSC	0	+	65599645	65599658
chr1	65599628	65599658	chr1:65599628-65599658:+:NSC	0	+	65599645	65599658
chr1	86171711	86171765	chr1:86171711-86171765:+:NSC	0	+	86171711	86171730
chr1	99370014	99370073	chr1:99370014-99370073:+:NSC	0	+	99370056	99370073
chr1	109385555	109385613	chr1:109385555-109385613:-:ESC	0	-	109385555	109385571
chr1	110862626	110862711	chr1:110862626-110862711:+:NSC	0	+	110862626	110862644
chr1	112805924	112805967	chr1:112805924-112805967:-:ESC-NSC	0	-	112805950	112805967
chr1	112970234	112970289	chr1:112970234-112970289:-:ESC	0	-	112970273	112970289
chr1	145641086	145641129	chr1:145641086-145641129:+:ESC	0	+	145641114	145641129
chr1	148791040	148791105	chr1:148791040-148791105:+:NSC	0	+	148791088	148791105
chr1	150076030	150076079	chr1:150076030-150076079:-:NSC	0	-	150076030	150076047
chr1	153052500	153052560	chr1:153052500-153052560:-:NSC	0	-	153052545	153052560
chr1	153214804	153214874	chr1:153214804-153214874:+:ESC	0	+	153214804	153214820
chr1	154349823	154349899	chr1:154349823-154349899:+:NSC	0	+	154349823	154349843
chr1	158136402	158136482	chr1:158136402-158136482:-:NSC	0	-	158136402	158136423
chr1	162036709	162036748	chr1:162036709-162036748:-:NSC	0	-	162036709	162036725
chr1	165609519	165609624	chr1:165609519-165609624:+:NSC	0	+	165609519	165609534
chr1	174128731	174128783	chr1:174128731-174128783:+:NSC	0	+	174128766	174128783
chr1	175143131	175143179	chr1:175143131-175143179:-:NSC	0	-	175143162	175143179
chr1	178394451	178394494	chr1:178394451-178394494:-:NSC	0	-	178394478	178394494
chr1	181542267	181542329	chr1:181542267-181542329:-:ESC-NSC	0	-	181542267	181542284
chr1	188987768	188987852	chr1:188987768-188987852:+:ESC	0	+	188987836	188987852
chr1	194853520	194853564	chr1:194853520-194853564:+:NSC	0	+	194853548	194853564
chr1	200550484	200550541	chr1:200550484-200550541:+:ESC	0	+	200550522	200550541
chr1	202811219	202811264	chr1:202811219-202811264:-:ESC-NSC	0	-	202811248	202811264
chr1	204766775	204766819	chr1:204766775-204766819:-:NSC	0	-	204766775	204766794
chr1	207863421	207863467	chr1:207863421-207863467:-:ESC	0	-	207863448	207863467
chr1	213659104	213659142	chr1:213659104-213659142:+:NSC	0	+	213659104	213659122
chr1	217645791	217645857	chr1:217645791-217645857:-:ESC	0	-	217645839	217645857
chr1	220279096	220279130	chr1:220279096-220279130:-:NSC	0	-	220279096	220279112
chr1	225988486	225988535	chr1:225988486-225988535:+:NSC	0	+	225988519	225988535
chr1	227264451	227264526	chr1:227264451-227264526:+:NSC	0	+	227264508	227264526
chr1	228050094	228050149	chr1:228050094-228050149:-:NSC	0	-	228050094	228050116
chr1	230193730	230193801	chr1:230193730-230193801:+:ESC	0	+	230193784	230193801
chr1	230672190	230672240	chr1:230672190-230672240:+:NSC	0	+	230672227	230672240
chr1	241576542	241576605	chr1:241576542-241576605:+:NSC	0	+	241576589	241576605
chr1	243080353	243080429	chr1:243080353-243080429:-:ESC	0	-	243080407	243080429
chr1	243924678	243924718	chr1:243924678-243924718:+:NSC	0	+	243924701	243924718
chr1	245178717	245178774	chr1:245178717-245178774:+:ESC	0	+	245178758	245178774
chr2	2530477	2530528	chr2:2530477-2530528:+:ESC	0	+	2530509	2530528
chr2	4214863	4214917	chr2:4214863-4214917:+:NSC	0	+	4214863	4214885
chr2	6123411	6123485	chr2:6123411-6123485:-:ESC	0	-	6123411	6123430
chr2	6994335	6994412	chr2:6994335-6994412:-:NSC	0	-	6994394	6994412
chr2	7739931	7739994	chr2:7739931-7739994:-:NSC	0	-	7739978	7739994
chr2	9207209	9207268	chr2:9207209-9207268:-:NSC	0	-	9207209	9207226
chr2	10250200	10250237	chr2:10250200-10250237:-:NSC	0	-	10250200	10250215
chr2	11894519	11894552	chr2:11894519-11894552:-:NSC	0	-	11894519	11894535
chr2	13066172	13066244	chr2:13066172-13066244:+:ESC	0	+	13066172	13066190
chr2	13575007	13575070	chr2:13575007-13575070:+:NSC	0	+	13575056	13575070
chr2	16315797	16315840	chr2:16315797-16315840:+:NSC	0	+	16315797	16315814
chr2	20656843	20656889	chr2:20656843-20656889:-:NSC	0	-	20656871	20656889
chr2	21489119	21489187	chr2:21489119-21489187:+:NSC	0	+	21489168	21489187
chr2	22433665	22433707	chr2:22433665-22433707:+:NSC	0	+	22433690	22433707
chr2	23002471	23002544	chr2:23002471-23002544:+:NSC	0	+	23002522	23002544
chr2	26675101	26675156	chr2:26675101-26675156:-:ESC	0	-	26675101	26675118
chr2	28072749	28072811	chr2:28072749-28072811:+:ESC	0	+	28072794	28072811
chr2	31732866	31732916	chr2:31732866-31732916:-:ESC	0	-	31732898	31732916
chr2	47677073	47677123	chr2:47677073-47677123:+:NSC	0	+	47677073	47677092
chr2	60255031	60255077	chr2:60255031-60255077:+:ESC	0	+	60255059	60255077
chr2	60315487	60315531	chr2:60315487-60315531:+:ESC	0	+	60315513	60315531
chr2	69184328	69184385	chr2:69184328-69184385:+:NSC	0	+	69184364	69184385
chr2	70605702	70605743	chr2:70605702-70605743:+:NSC	0	+	70605702	70605716
chr2	70635627	70635700	chr2:70635627-70635700:+:NSC	0	+	70635627	70635643
chr2	70970879	70970954	chr2:70970879-70970954:+:NSC	0	+	70970879	70970896
chr2	75193970	75194033	chr2:75193970-75194033:-:NSC	0	-	75193970	75193985
chr2	79729937	79729982	chr2:79729937-79729982:-:NSC	0	-	79729966	79729982
chr2	85864234	85864314	chr2:85864234-85864314:+:ESC	0	+	85864292	85864314
chr2	88266809	88266855	chr2:88266809-88266855:+:ESC	0	+	88266809	88266824
chr2	88814214	88814259	chr2:88814214-88814259:+:ESC	0	+	88814214	88814230
chr2	89352155	89352194	chr2:89352155-89352194:+:ESC	0	+	89352181	89352194
chr2	100215871	100215909	chr2:100215871-100215909:+:NSC	0	+	100215871	100215888
chr2	101292351	101292425	chr2:101292351-101292425:+:NSC	0	+	101292409	101292425
chr2	109124387	109124465	chr2:109124387-109124465:-:NSC	0	-	109124387	109124405
chr2	109296468	109296502	chr2:109296468-109296502:-:ESC	0	-	109296468	109296483
chr2	109296468	109296502	chr2:109296468-109296502:-:ESC	0	-	109296468	109296483
chr2	109357766	109357845	chr2:109357766-109357845:-:NSC	0	-	109357826	109357845
chr2	110184836	110184897	chr2:110184836-110184897:-:NSC	0	-	110184881	110184897
chr2	112994387	112994436	chr2:112994387-112994436:+:NSC	0	+	112994421	112994436
chr2	120916408	120916465	chr2:120916408-120916465:+:NSC	0	+	120916408	120916424
chr2	122784197	122784263	chr2:122784197-122784263:+:NSC	0	+	122784197	122784214
chr2	127198248	127198325	chr2:127198248-127198325:+:NSC	0	+	127198309	127198325
chr2	132736052	132736119	chr2:132736052-132736119:-:ESC	0	-	132736052	132736068
chr2	132739589	132739653	chr2:132739589-132739653:+:NSC	0	+	132739589	132739613
chr2	132749752	132749806	chr2:132749752-132749806:-:NSC	0	-	132749752	132749770
chr2	132778725	132778806	chr2:132778725-132778806:+:NSC	0	+	132778725	132778745
chr2	137392985	137393047	chr2:137392985-137393047:+:ESC	0	+	137393032	137393047
chr2	149019082	149019156	chr2:149019082-149019156:-:NSC	0	-	149019082	149019100
chr2	154736452	154736493	chr2:154736452-154736493:+:NSC	0	+	154736476	154736493
chr2	168108481	168108540	chr2:168108481-168108540:+:NSC	0	+	168108525	168108540
chr2	177574403	177574435	chr2:177574403-177574435:+:ESC	0	+	177574421	177574435
chr2	177574403	177574435	chr2:177574403-177574435:+:ESC	0	+	177574421	177574435
chr2	198892894	198892945	chr2:198892894-198892945:-:ESC-NSC	0	-	198892925	198892945
chr2	207682965	207683031	chr2:207682965-207683031:-:ESC-NSC	0	-	207683010	207683031
chr2	208786794	208786848	chr2:208786794-208786848:+:ESC	0	+	208786794	208786818
chr2	212930748	212930812	chr2:212930748-212930812:+:NSC	0	+	212930748	212930763
chr2	215225582	215225646	chr2:215225582-215225646:-:NSC	0	-	215225631	215225646
chr2	220479476	220479519	chr2:220479476-220479519:-:NSC	0	-	220479476	220479496
chr2	231962827	231962867	chr2:231962827-231962867:-:ESC-NSC	0	-	231962827	231962844
chr2	233864947	233864986	chr2:233864947-233864986:-:ESC	0	-	233864972	233864986
chr2	234720123	234720162	chr2:234720123-234720162:+:ESC	0	+	234720148	234720162
chr2	234957345	234957398	chr2:234957345-234957398:-:ESC	0	-	234957381	234957398
chr2	236021326	236021396	chr2:236021326-236021396:+:ESC	0	+	236021378	236021396
chr2	236499736	236499815	chr2:236499736-236499815:+:ESC	0	+	236499736	236499753
chr2	237634924	237634971	chr2:237634924-237634971:+:ESC-NSC	0	+	237634955	237634971
chr2	239098174	239098242	chr2:239098174-239098242:+:NSC	0	+	239098223	239098242
chr2	239191594	239191654	chr2:239191594-239191654:+:NSC	0	+	239191637	239191654
chr2	239892105	239892168	chr2:239892105-239892168:+:NSC	0	+	239892105	239892125
chr2	240052855	240052894	chr2:240052855-240052894:+:NSC	0	+	240052855	240052868
chr2	242451066	242451122	chr2:242451066-242451122:-:NSC	0	-	242451066	242451087
chr2	242454922	242454957	chr2:242454922-242454957:-:NSC	0	-	242454922	242454937
chr2	242741835	242741873	chr2:242741835-242741873:-:ESC-NSC	0	-	242741835	242741852
chr3	2381092	2381142	chr3:2381092-2381142:+:ESC	0	+	2381092	2381109
chr3	10564773	10564809	chr3:10564773-10564809:+:NSC	0	+	10564773	10564789
chr3	10564773	10564809	chr3:10564773-10564809:+:NSC	0	+	10564773	10564789
chr3	10598015	10598055	chr3:10598015-10598055:+:ESC-NSC	0	+	10598015	10598031
chr3	12892112	12892154	chr3:12892112-12892154:-:ESC-NSC	0	-	12892112	12892128
chr3	13073765	13073847	chr3:13073765-13073847:+:NSC	0	+	13073829	13073847
chr3	15512759	15512808	chr3:15512759-15512808:-:NSC	0	-	15512789	15512808
chr3	17186873	17186913	chr3:17186873-17186913:+:ESC	0	+	17186873	17186888
chr3	17186873	17186912	chr3:17186873-17186912:+:ESC	0	+	17186873	17186888
chr3	37880090	37880122	chr3:37880090-37880122:+:ESC-NSC	0	+	37880108	37880122
chr3	43965941	43965978	chr3:43965941-43965978:+:NSC	0	+	43965962	43965978
chr3	45862637	45862674	chr3:45862637-45862674:-:ESC	0	-	45862637	45862652
chr3	45862638	45862673	chr3:45862638-45862673:-:ESC	0	-	45862638	45862652
chr3	49286568	49286614	chr3:49286568-49286614:+:ESC	0	+	49286596	49286614
chr3	49989929	49989978	chr3:49989929-49989978:+:NSC	0	+	49989929	49989947
chr3	55616483	55616522	chr3:55616483-55616522:+:NSC	0	+	55616483	55616500
chr3	60357080	60357146	chr3:60357080-60357146:+:NSC	0	+	60357130	60357146
chr3	66019489	66019529	chr3:66019489-66019529:-:ESC-NSC	0	-	66019489	66019504
chr3	66538411	66538475	chr3:66538411-66538475:-:NSC	0	-	66538411	66538425
chr3	67358589	67358632	chr3:67358589-67358632:+:NSC	0	+	67358615	67358632
chr3	73026930	73026999	chr3:73026930-73026999:+:NSC	0	+	73026930	73026946
chr3	75870132	75870195	chr3:75870132-75870195:+:NSC	0	+	75870132	75870149
chr3	98674698	98674758	chr3:98674698-98674758:+:ESC	0	+	98674744	98674758
chr3	102081697	102081780	chr3:102081697-102081780:+:NSC	0	+	102081697	102081717
chr3	103790754	103790794	chr3:103790754-103790794:+:ESC	0	+	103790780	103790794
chr3	112771574	112771641	chr3:112771574-112771641:+:NSC	0	+	112771621	112771641
chr3	115086826	115086882	chr3:115086826-115086882:+:NSC	0	+	115086866	115086882
chr3	119695764	119695836	chr3:119695764-119695836:+:ESC-NSC	0	+	119695764	119695781
chr3	121609980	121610039	chr3:121609980-121610039:-:NSC	0	-	121610022	121610039
chr3	122896523	122896580	chr3:122896523-122896580:+:ESC	0	+	122896564	122896580
chr3	124485072	124485150	chr3:124485072-124485150:-:ESC	0	-	124485130	124485150
chr3	128467191	128467249	chr3:128467191-128467249:-:ESC	0	-	128467232	128467249
chr3	128675576	128675628	chr3:128675576-128675628:+:NSC	0	+	128675576	128675591
chr3	129226637	129226684	chr3:129226637-129226684:+:NSC	0	+	129226664	129226684
chr3	130542556	130542589	chr3:130542556-130542589:-:ESC	0	-	130542556	130542571
chr3	130542556	130542589	chr3:130542556-130542589:-:ESC	0	-	130542556	130542571
chr3	140309912	140309974	chr3:140309912-140309974:+:ESC-NSC	0	+	140309958	140309974
chr3	148060437	148060471	chr3:148060437-148060471:+:NSC	0	+	148060458	148060471
chr3	155545998	155546074	chr3:155545998-155546074:+:NSC	0	+	155545998	155546013
chr3	185861241	185861280	chr3:185861241-185861280:-:NSC	0	-	185861265	185861280
chr3	188243835	188243894	chr3:188243835-188243894:+:NSC	0	+	188243877	188243894
chr3	195351124	195351179	chr3:195351124-195351179:-:NSC	0	-	195351124	195351143
chr3	197106261	197106312	chr3:197106261-197106312:+:ESC	0	+	197106261	197106279
chr3	198391269	198391349	chr3:198391269-198391349:+:ESC	0	+	198391328	198391349
chr4	1738376	1738448	chr4:1738376-1738448:+:ESC	0	+	1738432	1738448
chr4	2293894	2293965	chr4:2293894-2293965:-:NSC	0	-	2293946	2293965
chr4	3485722	3485776	chr4:3485722-3485776:+:NSC	0	+	3485756	3485776
chr4	3572511	3572557	chr4:3572511-3572557:+:NSC	0	+	3572511	3572529
chr4	3770196	3770233	chr4:3770196-3770233:-:NSC	0	-	3770196	3770212
chr4	7512666	7512736	chr4:7512666-7512736:+:ESC	0	+	7512719	7512736
chr4	7557968	7558031	chr4:7557968-7558031:+:ESC	0	+	7557968	7557985
chr4	8214328	8214397	chr4:8214328-8214397:+:NSC	0	+	8214381	8214397
chr4	8779070	8779150	chr4:8779070-8779150:+:ESC	0	+	8779070	8779085
chr4	9570583	9570662	chr4:9570583-9570662:+:ESC	0	+	9570583	9570605
chr4	23477266	23477306	chr4:23477266-23477306:-:NSC	0	-	23477266	23477281
chr4	25295115	25295177	chr4:25295115-25295177:+:NSC	0	+	25295160	25295177
chr4	25689487	25689554	chr4:25689487-25689554:-:NSC	0	-	25689536	25689554
chr4	28430312	28430380	chr4:28430312-28430380:+:ESC	0	+	28430312	28430329
chr4	38449683	38449738	chr4:38449683-38449738:+:ESC	0	+	38449721	38449738
chr4	47287856	47287920	chr4:47287856-47287920:-:NSC	0	-	47287856	47287871
chr4	52502278	52502339	chr4:52502278-52502339:+:NSC	0	+	52502319	52502339
chr4	56304859	56304936	chr4:56304859-56304936:+:ESC	0	+	56304920	56304936
chr4	57813652	57813721	chr4:57813652-57813721:-:NSC	0	-	57813652	57813669
chr4	58402054	58402103	chr4:58402054-58402103:+:NSC	0	+	58402090	58402103
chr4	93842168	93842218	chr4:93842168-93842218:+:NSC	0	+	93842194	93842218
chr4	94411572	94411634	chr4:94411572-94411634:+:NSC	0	+	94411572	94411591
chr4	99749265	99749328	chr4:99749265-99749328:-:NSC	0	-	99749310	99749328
chr4	111213313	111213357	chr4:111213313-111213357:+:NSC	0	+	111213339	111213357
chr4	115520806	115520841	chr4:115520806-115520841:-:NSC	0	-	115520806	115520821
chr4	115520810	115520845	chr4:115520810-115520845:+:NSC	0	+	115520831	115520845
chr4	135792675	135792732	chr4:135792675-135792732:+:ESC	0	+	135792675	135792691
chr4	143411285	143411365	chr4:143411285-143411365:-:NSC	0	-	143411285	143411299
chr4	147233504	147233552	chr4:147233504-147233552:-:NSC	0	-	147233504	147233520
chr4	148379713	148379773	chr4:148379713-148379773:-:ESC-NSC	0	-	148379755	148379773
chr4	154187047	154187115	chr4:154187047-154187115:-:ESC	0	-	154187047	154187066
chr4	160738475	160738548	chr4:160738475-160738548:-:ESC	0	-	160738475	160738496
chr4	163090712	163090755	chr4:163090712-163090755:+:ESC	0	+	163090712	163090730
chr4	167322204	167322263	chr4:167322204-167322263:-:NSC	0	-	167322245	167322263
chr4	173983055	173983117	chr4:173983055-173983117:+:ESC	0	+	173983099	173983117
chr4	175581532	175581581	chr4:175581532-175581581:+:NSC	0	+	175581532	175581548
chr4	177608767	177608811	chr4:177608767-177608811:+:NSC	0	+	177608767	177608780
chr5	557490	557576	chr5:557490-557576:+:ESC	0	+	557559	557576
chr5	632827	632873	chr5:632827-632873:+:NSC	0	+	632827	632842
chr5	1761909	1761972	chr5:1761909-1761972:-:NSC	0	-	1761952	1761972
chr5	2693720	2693761	chr5:2693720-2693761:-:NSC	0	-	2693747	2693761
chr5	3418747	3418794	chr5:3418747-3418794:+:ESC	0	+	3418747	3418763
chr5	4426291	4426352	chr5:4426291-4426352:+:ESC	0	+	4426334	4426352
chr5	6880975	6881023	chr5:6880975-6881023:-:ESC	0	-	6880975	6880992
chr5	9153191	9153276	chr5:9153191-9153276:-:ESC	0	-	9153255	9153276
chr5	11008448	11008483	chr5:11008448-11008483:-:NSC	0	-	11008448	11008463
chr5	25912431	25912505	chr5:25912431-25912505:-:NSC	0	-	25912487	25912505
chr5	31971974	31972011	chr5:31971974-31972011:-:NSC	0	-	31971974	31971989
chr5	33876801	33876848	chr5:33876801-33876848:-:NSC	0	-	33876833	33876848
chr5	52182991	52183044	chr5:52182991-52183044:-:ESC-NSC	0	-	52183029	52183044
chr5	82321428	82321479	chr5:82321428-82321479:-:NSC	0	-	82321428	82321441
chr5	86446461	86446516	chr5:86446461-86446516:-:ESC-NSC	0	-	86446496	86446516
chr5	87572421	87572489	chr5:87572421-87572489:-:NSC	0	-	87572473	87572489
chr5	88220966	88221009	chr5:88220966-88221009:+:ESC	0	+	88220966	88220982
chr5	92828340	92828381	chr5:92828340-92828381:+:ESC	0	+	92828362	92828381
chr5	96036612	96036657	chr5:96036612-96036657:-:NSC	0	-	96036612	96036630
chr5	98163993	98164058	chr5:98163993-98164058:+:NSC	0	+	98163993	98164009
chr5	99665865	99665915	chr5:99665865-99665915:+:ESC-NSC	0	+	99665892	99665915
chr5	106753388	106753426	chr5:106753388-106753426:-:NSC	0	-	106753388	106753405
chr5	108931820	108931857	chr5:108931820-108931857:-:ESC	0	-	108931841	108931857
chr5	114676511	114676554	chr5:114676511-114676554:+:ESC	0	+	114676538	114676554
chr5	114676511	114676554	chr5:114676511-114676554:+:ESC	0	+	114676538	114676554
chr5	120822846	120822909	chr5:120822846-120822909:+:NSC	0	+	120822893	120822909
chr5	121807117	121807177	chr5:121807117-121807177:-:ESC-NSC	0	-	121807161	121807177
chr5	126340412	126340459	chr5:126340412-126340459:-:ESC	0	-	126340443	126340459
chr5	127627965	127628007	chr5:127627965-127628007:+:ESC-NSC	0	+	127627990	127628007
chr5	127627965	127628007	chr5:127627965-127628007:+:ESC-NSC	0	+	127627990	127628007
chr5	128495686	128495715	chr5:128495686-128495715:+:ESC	0	+	128495702	128495715
chr5	128495686	128495715	chr5:128495686-128495715:+:ESC	0	+	128495702	128495715
chr5	131598290	131598356	chr5:131598290-131598356:-:ESC	0	-	131598290	131598306
chr5	134389972	134390010	chr5:134389972-134390010:+:ESC	0	+	134389972	134389986
chr5	134543028	134543089	chr5:134543028-134543089:-:ESC	0	-	134543073	134543089
chr5	141143885	141143973	chr5:141143885-141143973:+:NSC	0	+	141143957	141143973
chr5	149759998	149760033	chr5:149759998-149760033:+:ESC	0	+	149760019	149760033
chr5	165633529	165633574	chr5:165633529-165633574:-:NSC	0	-	165633529	165633546
chr5	167684767	167684814	chr5:167684767-167684814:-:NSC	0	-	167684797	167684814
chr5	168026301	168026364	chr5:168026301-168026364:+:NSC	0	+	168026301	168026320
chr5	168211475	168211549	chr5:168211475-168211549:-:ESC	0	-	168211533	168211549
chr5	168349043	168349101	chr5:168349043-168349101:+:NSC	0	+	168349043	168349062
chr5	171810632	171810674	chr5:171810632-171810674:+:ESC	0	+	171810656	171810674
chr5	173050824	173050859	chr5:173050824-173050859:-:NSC	0	-	173050824	173050837
chr5	173050824	173050859	chr5:173050824-173050859:-:NSC	0	-	173050824	173050837
chr5	174364768	174364816	chr5:174364768-174364816:+:NSC	0	+	174364768	174364785
chr5	175054447	175054493	chr5:175054447-175054493:-:ESC	0	-	175054447	175054460
chr5	175989055	175989096	chr5:175989055-175989096:-:NSC	0	-	175989055	175989072
chr5	177340129	177340187	chr5:177340129-177340187:+:ESC-NSC	0	+	177340170	177340187
chr5	180461529	180461594	chr5:180461529-180461594:+:ESC	0	+	180461529	180461550
chr6	11740463	11740507	chr6:11740463-11740507:+:NSC	0	+	11740494	11740507
chr6	11742849	11742893	chr6:11742849-11742893:+:NSC	0	+	11742880	11742893
chr6	18442252	18442345	chr6:18442252-18442345:+:NSC	0	+	18442326	18442345
chr6	19420008	19420058	chr6:19420008-19420058:+:ESC	0	+	19420043	19420058
chr6	19420021	19420058	chr6:19420021-19420058:+:ESC	0	+	19420043	19420058
chr6	20083153	20083195	chr6:20083153-20083195:+:ESC	0	+	20083153	20083171
chr6	21877910	21877948	chr6:21877910-21877948:+:ESC-NSC	0	+	21877910	21877926
chr6	22673684	22673749	chr6:22673684-22673749:-:ESC	0	-	22673735	22673749
chr6	33497708	33497762	chr6:33497708-33497762:+:ESC-NSC	0	+	33497748	33497762
chr6	40987060	40987117	chr6:40987060-40987117:+:NSC	0	+	40987099	40987117
chr6	41983154	41983188	chr6:41983154-41983188:-:NSC	0	-	41983154	41983167
chr6	42956026	42956081	chr6:42956026-42956081:+:NSC	0	+	42956065	42956081
chr6	43699979	43700033	chr6:43699979-43700033:-:NSC	0	-	43699979	43699996
chr6	45957889	45957923	chr6:45957889-45957923:-:ESC	0	-	45957889	45957904
chr6	47902654	47902694	chr6:47902654-47902694:+:ESC	0	+	47902679	47902694
chr6	50429447	50429502	chr6:50429447-50429502:+:NSC	0	+	50429485	50429502
chr6	64706095	64706138	chr6:64706095-64706138:-:ESC-NSC	0	-	64706121	64706138
chr6	73562916	73563001	chr6:73562916-73563001:-:ESC	0	-	73562916	73562935
chr6	73657318	73657365	chr6:73657318-73657365:-:ESC	0	-	73657318	73657336
chr6	73734140	73734186	chr6:73734140-73734186:-:ESC	0	-	73734140	73734157
chr6	74007673	74007711	chr6:74007673-74007711:-:ESC	0	-	74007673	74007688
chr6	75211867	75211929	chr6:75211867-75211929:+:ESC	0	+	75211867	75211883
chr6	82681528	82681602	chr6:82681528-82681602:-:ESC	0	-	82681586	82681602
chr6	85533894	85533944	chr6:85533894-85533944:-:NSC	0	-	85533894	85533912
chr6	85676325	85676368	chr6:85676325-85676368:+:ESC-NSC	0	+	85676325	85676341
chr6	90961679	90961728	chr6:90961679-90961728:-:NSC	0	-	90961679	90961694
chr6	91244968	91245043	chr6:91244968-91245043:+:NSC	0	+	91244968	91244983
chr6	110990177	110990231	chr6:110990177-110990231:-:NSC	0	-	110990177	110990194
chr6	125461404	125461448	chr6:125461404-125461448:-:ESC	0	-	125461432	125461448
chr6	130728241	130728282	chr6:130728241-130728282:+:ESC	0	+	130728241	130728256
chr6	138526529	138526608	chr6:138526529-138526608:+:ESC	0	+	138526589	138526608
chr6	139104659	139104731	chr6:139104659-139104731:+:ESC	0	+	139104659	139104677
chr6	139730817	139730882	chr6:139730817-139730882:-:NSC	0	-	139730866	139730882
chr6	139897256	139897314	chr6:139897256-139897314:+:NSC	0	+	139897256	139897272
chr6	150577571	150577616	chr6:150577571-150577616:-:ESC-NSC	0	-	150577571	150577586
chr6	159819311	159819389	chr6:159819311-159819389:-:NSC	0	-	159819376	159819389
chr6	162113459	162113523	chr6:162113459-162113523:-:ESC	0	-	162113459	162113475
chr6	165911528	165911593	chr6:165911528-165911593:+:NSC	0	+	165911528	165911546
chr6	167617092	167617150	chr6:167617092-167617150:-:NSC	0	-	167617133	167617150
chr7	666996	667055	chr7:666996-667055:-:ESC-NSC	0	-	666996	667014
chr7	904354	904419	chr7:904354-904419:+:NSC	0	+	904402	904419
chr7	1251121	1251210	chr7:1251121-1251210:-:NSC	0	-	1251121	1251137
chr7	2480981	2481059	chr7:2480981-2481059:-:ESC	0	-	2480981	2480998
chr7	5280394	5280435	chr7:5280394-5280435:+:NSC	0	+	5280421	5280435
chr7	8606706	8606756	chr7:8606706-8606756:+:ESC-NSC	0	+	8606741	8606756
chr7	8787525	8787605	chr7:8787525-8787605:-:ESC-NSC	0	-	8787525	8787542
chr7	9621278	9621321	chr7:9621278-9621321:+:NSC	0	+	9621304	9621321
chr7	9621278	9621321	chr7:9621278-9621321:+:NSC	0	+	9621304	9621321
chr7	13141038	13141096	chr7:13141038-13141096:+:ESC-NSC	0	+	13141038	13141053
chr7	22528188	22528244	chr7:22528188-22528244:+:ESC	0	+	22528188	22528205
chr7	27125298	27125344	chr7:27125298-27125344:-:ESC	0	-	27125298	27125319
chr7	29025516	29025567	chr7:29025516-29025567:+:NSC	0	+	29025549	29025567
chr7	30279723	30279785	chr7:30279723-30279785:+:ESC-NSC	0	+	30279768	30279785
chr7	30876396	30876461	chr7:30876396-30876461:-:NSC	0	-	30876441	30876461
chr7	35077661	35077721	chr7:35077661-35077721:+:ESC	0	+	35077661	35077677
chr7	39527578	39527638	chr7:39527578-39527638:-:NSC	0	-	39527623	39527638
chr7	39751406	39751442	chr7:39751406-39751442:+:ESC	0	+	39751406	39751422
chr7	39751406	39751442	chr7:39751406-39751442:+:ESC	0	+	39751406	39751422
chr7	45462040	45462101	chr7:45462040-45462101:+:ESC-NSC	0	+	45462087	45462101
chr7	46167265	46167308	chr7:46167265-46167308:+:ESC	0	+	46167265	46167282
chr7	51183697	51183734	chr7:51183697-51183734:+:ESC	0	+	51183697	51183713
chr7	51183697	51183734	chr7:51183697-51183734:+:ESC	0	+	51183697	51183713
chr7	52217206	52217266	chr7:52217206-52217266:+:NSC	0	+	52217251	52217266
chr7	62718914	62718973	chr7:62718914-62718973:+:NSC	0	+	62718914	62718930
chr7	70371944	70372007	chr7:70371944-70372007:+:ESC	0	+	70371987	70372007
chr7	72763594	72763654	chr7:72763594-72763654:+:ESC-NSC	0	+	72763594	72763611
chr7	76363600	76363679	chr7:76363600-76363679:-:ESC-NSC	0	-	76363665	76363679
chr7	84471972	84472029	chr7:84471972-84472029:-:ESC	0	-	84472012	84472029
chr7	99914985	99915052	chr7:99914985-99915052:-:NSC	0	-	99914985	99915002
chr7	100289787	100289832	chr7:100289787-100289832:-:ESC	0	-	100289787	100289806
chr7	101723100	101723164	chr7:101723100-101723164:+:NSC	0	+	101723100	101723117
chr7	103049108	103049165	chr7:103049108-103049165:-:NSC	0	-	103049144	103049165
chr7	111096620	111096679	chr7:111096620-111096679:+:ESC	0	+	111096661	111096679
chr7	115658323	115658379	chr7:115658323-115658379:+:NSC	0	+	115658323	115658347
chr7	118171176	118171210	chr7:118171176-118171210:+:NSC	0	+	118171196	118171210
chr7	118171176	118171210	chr7:118171176-118171210:+:NSC	0	+	118171196	118171210
chr7	121737488	121737544	chr7:121737488-121737544:+:ESC	0	+	121737524	121737544
chr7	122022058	122022111	chr7:122022058-122022111:+:NSC	0	+	122022058	122022072
chr7	122283278	122283327	chr7:122283278-122283327:+:ESC-NSC	0	+	122283304	122283327
chr7	127750507	127750570	chr7:127750507-127750570:-:ESC-NSC	0	-	127750507	127750522
chr7	128418562	128418617	chr7:128418562-128418617:-:ESC	0	-	128418562	128418578
chr7	131150823	131150860	chr7:131150823-131150860:+:ESC	0	+	131150844	131150860
chr7	131155800	131155836	chr7:131155800-131155836:-:NSC	0	-	131155800	131155819
chr7	131633831	131633884	chr7:131633831-131633884:+:ESC-NSC	0	+	131633869	131633884
chr7	138393728	138393813	chr7:138393728-138393813:+:NSC	0	+	138393728	138393750
chr7	141890854	141890917	chr7:141890854-141890917:-:NSC	0	-	141890854	141890872
chr7	149140405	149140453	chr7:149140405-149140453:-:NSC	0	-	149140405	149140423
chr7	151229246	151229315	chr7:151229246-151229315:-:NSC	0	-	151229298	151229315
chr7	153253539	153253594	chr7:153253539-153253594:+:NSC	0	+	153253539	153253556
chr7	154073218	154073272	chr7:154073218-154073272:-:NSC	0	-	154073218	154073236
chr7	158508197	158508235	chr7:158508197-158508235:+:NSC	0	+	158508217	158508235
chr8	3440222	3440256	chr8:3440222-3440256:-:NSC	0	-	3440222	3440237
chr8	8125790	8125856	chr8:8125790-8125856:-:NSC	0	-	8125839	8125856
chr8	10247022	10247076	chr8:10247022-10247076:+:ESC	0	+	10247062	10247076
chr8	10561909	10561981	chr8:10561909-10561981:+:NSC	0	+	10561909	10561926
chr8	11865504	11865570	chr8:11865504-11865570:+:NSC	0	+	11865552	11865570
chr8	12086678	12086744	chr8:12086678-12086744:+:NSC	0	+	12086678	12086695
chr8	12335913	12335979	chr8:12335913-12335979:+:NSC	0	+	12335913	12335930
chr8	17985249	17985289	chr8:17985249-17985289:-:ESC	0	-	17985249	17985266
chr8	21358086	21358124	chr8:21358086-21358124:-:NSC	0	-	21358086	21358103
chr8	21771167	21771224	chr8:21771167-21771224:+:ESC	0	+	21771167	21771183
chr8	21985734	21985818	chr8:21985734-21985818:-:ESC	0	-	21985802	21985818
chr8	23647324	23647371	chr8:23647324-23647371:+:NSC	0	+	23647355	23647371
chr8	27799484	27799541	chr8:27799484-27799541:-:ESC	0	-	27799523	27799541
chr8	28418561	28418607	chr8:28418561-28418607:-:ESC-NSC	0	-	28418561	28418577
chr8	35563544	35563599	chr8:35563544-35563599:-:ESC	0	-	35563544	35563564
chr8	41239384	41239419	chr8:41239384-41239419:+:NSC	0	+	41239403	41239419
chr8	58376208	58376256	chr8:58376208-58376256:+:NSC	0	+	58376239	58376256
chr8	66343146	66343249	chr8:66343146-66343249:+:NSC	0	+	66343146	66343162
chr8	72608552	72608586	chr8:72608552-72608586:+:NSC	0	+	72608569	72608586
chr8	90843213	90843258	chr8:90843213-90843258:-:ESC	0	-	90843242	90843258
chr8	101552228	101552280	chr8:101552228-101552280:+:NSC	0	+	101552264	101552280
chr8	102789509	102789571	chr8:102789509-102789571:+:NSC	0	+	102789549	102789571
chr8	128018705	128018751	chr8:128018705-128018751:-:ESC	0	-	128018705	128018720
chr8	134331938	134332001	chr8:134331938-134332001:+:NSC	0	+	134331938	134331954
chr8	140103358	140103428	chr8:140103358-140103428:-:ESC	0	-	140103412	140103428
chr8	142305664	142305714	chr8:142305664-142305714:+:ESC	0	+	142305697	142305714
chr8	143385732	143385800	chr8:143385732-143385800:-:NSC	0	-	143385732	143385746
chr9	3546465	3546539	chr9:3546465-3546539:+:ESC	0	+	3546465	3546485
chr9	21661659	21661720	chr9:21661659-21661720:-:NSC	0	-	21661659	21661674
chr9	22383929	22383970	chr9:22383929-22383970:+:ESC	0	+	22383954	22383970
chr9	22436720	22436777	chr9:22436720-22436777:+:NSC	0	+	22436720	22436736
chr9	33115907	33115977	chr9:33115907-33115977:-:ESC	0	-	33115963	33115977
chr9	33406509	33406560	chr9:33406509-33406560:+:ESC-NSC	0	+	33406544	33406560
chr9	36823154	36823204	chr9:36823154-36823204:+:NSC	0	+	36823187	36823204
chr9	36858221	36858265	chr9:36858221-36858265:+:NSC	0	+	36858221	36858238
chr9	72628934	72628985	chr9:72628934-72628985:+:ESC	0	+	72628934	72628950
chr9	73349348	73349399	chr9:73349348-73349399:+:NSC	0	+	73349383	73349399
chr9	81964848	81964886	chr9:81964848-81964886:-:ESC	0	-	81964870	81964886
chr9	90550580	90550629	chr9:90550580-90550629:-:NSC	0	-	90550611	90550629
chr9	90550611	90550660	chr9:90550611-90550660:-:NSC	0	-	90550611	90550629
chr9	91825552	91825626	chr9:91825552-91825626:-:NSC	0	-	91825552	91825570
chr9	93502467	93502530	chr9:93502467-93502530:-:NSC	0	-	93502467	93502488
chr9	95621470	95621516	chr9:95621470-95621516:+:NSC	0	+	95621470	95621485
chr9	110563813	110563860	chr9:110563813-110563860:-:NSC	0	-	110563844	110563860
chr9	112250996	112251053	chr9:112250996-112251053:+:ESC	0	+	112250996	112251012
chr9	115359725	115359792	chr9:115359725-115359792:-:NSC	0	-	115359725	115359745
chr9	118121114	118121182	chr9:118121114-118121182:-:NSC	0	-	118121165	118121182
chr9	123671954	123672027	chr9:123671954-123672027:-:ESC	0	-	123671954	123671971
chr9	124179262	124179339	chr9:124179262-124179339:-:NSC	0	-	124179321	124179339
chr9	129206177	129206250	chr9:129206177-129206250:-:NSC	0	-	129206234	129206250
chr9	129542229	129542288	chr9:129542229-129542288:-:NSC	0	-	129542265	129542288
chr9	130047055	130047115	chr9:130047055-130047115:-:NSC	0	-	130047055	130047076
chr9	132007407	132007472	chr9:132007407-132007472:+:ESC	0	+	132007457	132007472
chr9	132756044	132756119	chr9:132756044-132756119:+:NSC	0	+	132756044	132756063
chr9	133200156	133200231	chr9:133200156-133200231:-:ESC	0	-	133200156	133200172
chr9	136673351	136673395	chr9:136673351-136673395:+:NSC	0	+	136673351	136673367
chr9	137405331	137405378	chr9:137405331-137405378:+:NSC	0	+	137405357	137405378
chr9	137534911	137534953	chr9:137534911-137534953:+:NSC	0	+	137534936	137534953
chr9	138147495	138147536	chr9:138147495-138147536:-:ESC	0	-	138147495	138147512
chr9	138147495	138147536	chr9:138147495-138147536:-:ESC	0	-	138147495	138147512
chr9	138772142	138772201	chr9:138772142-138772201:-:NSC	0	-	138772185	138772201
chr9	138845241	138845287	chr9:138845241-138845287:+:ESC	0	+	138845270	138845287
chr9	139287855	139287898	chr9:139287855-139287898:+:NSC	0	+	139287855	139287871
chr10	2624002	2624053	chr10:2624002-2624053:-:NSC	0	-	2624036	2624053
chr10	2990181	2990221	chr10:2990181-2990221:-:NSC	0	-	2990203	2990221
chr10	2990181	2990221	chr10:2990181-2990221:-:NSC	0	-	2990203	2990221
chr10	5843505	5843539	chr10:5843505-5843539:+:NSC	0	+	5843505	5843521
chr10	5843505	5843539	chr10:5843505-5843539:+:NSC	0	+	5843505	5843521
chr10	12421764	12421834	chr10:12421764-12421834:-:NSC	0	-	12421764	12421781
chr10	14465213	14465272	chr10:14465213-14465272:-:NSC	0	-	14465213	14465230
chr10	15263614	15263659	chr10:15263614-15263659:+:NSC	0	+	15263614	15263629
chr10	17439448	17439523	chr10:17439448-17439523:+:ESC	0	+	17439503	17439523
chr10	29224313	29224357	chr10:29224313-29224357:+:ESC	0	+	29224340	29224357
chr10	34958370	34958409	chr10:34958370-34958409:+:ESC	0	+	34958391	34958409
chr10	49863571	49863628	chr10:49863571-49863628:-:ESC	0	-	49863611	49863628
chr10	65370132	65370194	chr10:65370132-65370194:+:ESC-NSC	0	+	65370179	65370194
chr10	71283202	71283246	chr10:71283202-71283246:+:NSC	0	+	71283202	71283219
chr10	73138682	73138740	chr10:73138682-73138740:-:NSC	0	-	73138682	73138695
chr10	75317060	75317107	chr10:75317060-75317107:+:ESC	0	+	75317088	75317107
chr10	76252151	76252211	chr10:76252151-76252211:-:NSC	0	-	76252151	76252166
chr10	80501897	80501958	chr10:80501897-80501958:+:ESC	0	+	80501940	80501958
chr10	80953446	80953492	chr10:80953446-80953492:+:NSC	0	+	80953446	80953462
chr10	88767781	88767840	chr10:88767781-88767840:+:ESC	0	+	88767822	88767840
chr10	88767802	88767840	chr10:88767802-88767840:+:ESC	0	+	88767822	88767840
chr10	100167151	100167224	chr10:100167151-100167224:+:NSC	0	+	100167151	100167169
chr10	102967613	102967654	chr10:102967613-102967654:-:ESC	0	-	102967613	102967628
chr10	103005658	103005702	chr10:103005658-103005702:-:NSC	0	-	103005658	103005675
chr10	104102853	104102899	chr10:104102853-104102899:-:NSC	0	-	104102882	104102899
chr10	106294971	106295037	chr10:106294971-106295037:+:ESC-NSC	0	+	106295022	106295037
chr10	108395536	108395610	chr10:108395536-108395610:-:ESC	0	-	108395595	108395610
chr10	112127732	112127786	chr10:112127732-112127786:+:ESC	0	+	112127732	112127750
chr10	114383930	114383994	chr10:114383930-114383994:+:NSC	0	+	114383930	114383947
chr10	121249169	121249209	chr10:121249169-121249209:+:NSC	0	+	121249193	121249209
chr10	124113383	124113421	chr10:124113383-124113421:+:ESC	0	+	124113405	124113421
chr10	126413721	126413781	chr10:126413721-126413781:-:ESC	0	-	126413721	126413737
chr10	126711352	126711417	chr10:126711352-126711417:-:NSC	0	-	126711402	126711417
chr10	131531562	131531617	chr10:131531562-131531617:-:NSC	0	-	131531602	131531617
chr10	132180630	132180686	chr10:132180630-132180686:+:NSC	0	+	132180630	132180652
chr10	132180672	132180726	chr10:132180672-132180726:+:NSC	0	+	132180672	132180694
chr10	132650850	132650910	chr10:132650850-132650910:-:ESC-NSC	0	-	132650886	132650910
chr10	133258431	133258499	chr10:133258431-133258499:+:ESC	0	+	133258484	133258499
chr10	133793510	133793571	chr10:133793510-133793571:-:NSC	0	-	133793510	133793528
chr10	133830696	133830774	chr10:133830696-133830774:-:ESC	0	-	133830696	133830714
chr10	134931484	134931549	chr10:134931484-134931549:+:ESC	0	+	134931527	134931549
chr11	1735947	1736009	chr11:1735947-1736009:-:ESC-NSC	0	-	1735991	1736009
chr11	1837279	1837331	chr11:1837279-1837331:-:NSC	0	-	1837310	1837331
chr11	1837310	1837376	chr11:1837310-1837376:-:NSC	0	-	1837310	1837331
chr11	1916085	1916138	chr11:1916085-1916138:+:ESC	0	+	1916122	1916138
chr11	2415400	2415450	chr11:2415400-2415450:+:ESC	0	+	2415434	2415450
chr11	2968967	2969025	chr11:2968967-2969025:-:NSC	0	-	2968967	2968981
chr11	11634783	11634834	chr11:11634783-11634834:-:NSC	0	-	11634783	11634800
chr11	11718220	11718271	chr11:11718220-11718271:-:NSC	0	-	11718220	11718238
chr11	13716600	13716645	chr11:13716600-13716645:-:ESC-NSC	0	-	13716630	13716645
chr11	15083957	15084012	chr11:15083957-15084012:+:ESC	0	+	15083957	15083972
chr11	15312537	15312579	chr11:15312537-15312579:+:ESC	0	+	15312537	15312552
chr11	19720919	19720953	chr11:19720919-19720953:+:NSC	0	+	19720937	19720953
chr11	32375746	32375784	chr11:32375746-32375784:+:ESC	0	+	32375746	32375762
chr11	35496498	35496548	chr11:35496498-35496548:+:ESC	0	+	35496532	35496548
chr11	44904680	44904742	chr11:44904680-44904742:+:ESC	0	+	44904680	44904697
chr11	46121248	46121309	chr11:46121248-46121309:-:NSC	0	-	46121293	46121309
chr11	47371828	47371887	chr11:47371828-47371887:+:ESC-NSC	0	+	47371828	47371845
chr11	59902618	59902660	chr11:59902618-59902660:-:NSC	0	-	59902618	59902634
chr11	61033875	61033920	chr11:61033875-61033920:+:ESC-NSC	0	+	61033875	61033892
chr11	64142199	64142271	chr11:64142199-64142271:-:NSC	0	-	64142252	64142271
chr11	68339942	68340002	chr11:68339942-68340002:-:ESC	0	-	68339983	68340002
chr11	72701833	72701901	chr11:72701833-72701901:-:ESC	0	-	72701833	72701851
chr11	72789451	72789500	chr11:72789451-72789500:+:ESC	0	+	72789485	72789500
chr11	73164880	73164951	chr11:73164880-73164951:-:ESC	0	-	73164880	73164897
chr11	76013780	76013826	chr11:76013780-76013826:-:NSC	0	-	76013811	76013826
chr11	78826413	78826476	chr11:78826413-78826476:+:ESC	0	+	78826460	78826476
chr11	81279440	81279515	chr11:81279440-81279515:-:NSC	0	-	81279440	81279457
chr11	81997163	81997213	chr11:81997163-81997213:+:ESC	0	+	81997198	81997213
chr11	91654999	91655034	chr11:91654999-91655034:+:NSC	0	+	91655019	91655034
chr11	93427926	93427993	chr11:93427926-93427993:-:ESC-NSC	0	-	93427976	93427993
chr11	111892102	111892146	chr11:111892102-111892146:-:NSC	0	-	111892129	111892146
chr11	112825964	112826009	chr11:112825964-112826009:-:NSC	0	-	112825990	112826009
chr11	112847579	112847615	chr11:112847579-112847615:-:NSC	0	-	112847579	112847595
chr11	113376904	113376941	chr11:113376904-113376941:-:ESC	0	-	113376904	113376922
chr11	113376904	113376941	chr11:113376904-113376941:-:ESC	0	-	113376904	113376922
chr11	116977193	116977273	chr11:116977193-116977273:-:NSC	0	-	116977255	116977273
chr11	119271517	119271555	chr11:119271517-119271555:+:NSC	0	+	119271517	119271531
chr11	120437113	120437185	chr11:120437113-120437185:+:ESC	0	+	120437113	120437132
chr11	122077388	122077452	chr11:122077388-122077452:+:ESC	0	+	122077388	122077403
chr11	125767929	125767996	chr11:125767929-125767996:+:NSC	0	+	125767976	125767996
chr11	125978451	125978523	chr11:125978451-125978523:+:NSC	0	+	125978451	125978469
chr11	130957005	130957058	chr11:130957005-130957058:-:NSC	0	-	130957042	130957058
chr11	132430398	132430471	chr11:132430398-132430471:-:NSC	0	-	132430456	132430471
chr11	132457328	132457395	chr11:132457328-132457395:+:ESC	0	+	132457374	132457395
chr11	133095767	133095809	chr11:133095767-133095809:+:NSC	0	+	133095767	133095784
chr12	1777009	1777057	chr12:1777009-1777057:+:NSC	0	+	1777009	1777024
chr12	5820498	5820547	chr12:5820498-5820547:-:NSC	0	-	5820530	5820547
chr12	8284486	8284552	chr12:8284486-8284552:+:NSC	0	+	8284486	8284500
chr12	14661739	14661784	chr12:14661739-14661784:+:NSC	0	+	14661767	14661784
chr12	25828503	25828571	chr12:25828503-25828571:-:NSC	0	-	25828553	25828571
chr12	25918229	25918268	chr12:25918229-25918268:-:NSC	0	-	25918251	25918268
chr12	37568131	37568183	chr12:37568131-37568183:+:ESC	0	+	37568131	37568147
chr12	45916300	45916347	chr12:45916300-45916347:+:NSC	0	+	45916329	45916347
chr12	48283933	48283975	chr12:48283933-48283975:+:ESC	0	+	48283933	48283946
chr12	48283934	48283974	chr12:48283934-48283974:+:ESC	0	+	48283934	48283947
chr12	48598095	48598176	chr12:48598095-48598176:-:NSC	0	-	48598095	48598112
chr12	48790019	48790065	chr12:48790019-48790065:+:ESC	0	+	48790048	48790065
chr12	48940981	48941060	chr12:48940981-48941060:-:ESC-NSC	0	-	48940981	48940997
chr12	53081130	53081169	chr12:53081130-53081169:-:ESC	0	-	53081130	53081149
chr12	57073464	57073536	chr12:57073464-57073536:+:ESC	0	+	57073519	57073536
chr12	60167721	60167765	chr12:60167721-60167765:-:NSC	0	-	60167721	60167736
chr12	63084319	63084358	chr12:63084319-63084358:+:ESC	0	+	63084319	63084334
chr12	66572077	66572143	chr12:66572077-66572143:-:ESC	0	-	66572077	66572092
chr12	96913301	96913346	chr12:96913301-96913346:-:ESC-NSC	0	-	96913329	96913346
chr12	102601877	102601921	chr12:102601877-102601921:+:NSC	0	+	102601902	102601921
chr12	104762605	104762643	chr12:104762605-104762643:+:ESC	0	+	104762625	104762643
chr12	109370920	109370982	chr12:109370920-109370982:+:ESC	0	+	109370966	109370982
chr12	112457401	112457451	chr12:112457401-112457451:-:NSC	0	-	112457437	112457451
chr12	113115303	113115358	chr12:113115303-113115358:-:NSC	0	-	113115342	113115358
chr12	113331262	113331310	chr12:113331262-113331310:+:ESC-NSC	0	+	113331262	113331283
chr12	117923077	117923126	chr12:117923077-117923126:+:NSC	0	+	117923077	117923094
chr12	121880316	121880376	chr12:121880316-121880376:+:ESC	0	+	121880358	121880376
chr12	121909714	121909755	chr12:121909714-121909755:-:ESC	0	-	121909714	121909733
chr12	122061176	122061217	chr12:122061176-122061217:-:ESC	0	-	122061201	122061217
chr12	130256515	130256591	chr12:130256515-130256591:-:ESC	0	-	130256577	130256591
chr12	130952494	130952552	chr12:130952494-130952552:-:NSC	0	-	130952494	130952511
chr12	131520459	131520538	chr12:131520459-131520538:-:ESC	0	-	131520459	131520475
chr13	21212045	21212103	chr13:21212045-21212103:+:ESC-NSC	0	+	21212085	21212103
chr13	25436638	25436682	chr13:25436638-25436682:-:NSC	0	-	25436638	25436654
chr13	25492816	25492858	chr13:25492816-25492858:-:NSC	0	-	25492816	25492831
chr13	29055299	29055359	chr13:29055299-29055359:-:ESC	0	-	29055345	29055359
chr13	36021849	36021907	chr13:36021849-36021907:-:NSC	0	-	36021893	36021907
chr13	39136180	39136261	chr13:39136180-39136261:-:NSC	0	-	39136244	39136261
chr13	39263188	39263241	chr13:39263188-39263241:-:NSC	0	-	39263224	39263241
chr13	41520215	41520264	chr13:41520215-41520264:+:NSC	0	+	41520215	41520232
chr13	49599024	49599063	chr13:49599024-49599063:+:NSC	0	+	49599024	49599041
chr13	50257974	50258020	chr13:50257974-50258020:+:NSC	0	+	50258005	50258020
chr13	51842588	51842629	chr13:51842588-51842629:+:NSC	0	+	51842588	51842601
chr13	59583492	59583560	chr13:59583492-59583560:-:ESC-NSC	0	-	59583544	59583560
chr13	68565528	68565573	chr13:68565528-68565573:+:ESC	0	+	68565556	68565573
chr13	97928477	97928527	chr13:97928477-97928527:-:NSC	0	-	97928477	97928495
chr13	99093325	99093395	chr13:99093325-99093395:+:ESC-NSC	0	+	99093379	99093395
chr13	112792474	112792507	chr13:112792474-112792507:-:ESC	0	-	112792474	112792488
chr13	112797630	112797673	chr13:112797630-112797673:+:ESC	0	+	112797654	112797673
chr13	113534955	113534993	chr13:113534955-113534993:-:NSC	0	-	113534955	113534972
chr14	26447699	26447762	chr14:26447699-26447762:+:NSC	0	+	26447744	26447762
chr14	54414588	54414652	chr14:54414588-54414652:-:NSC	0	-	54414588	54414607
chr14	54659190	54659260	chr14:54659190-54659260:-:NSC	0	-	54659190	54659203
chr14	58672764	58672800	chr14:58672764-58672800:+:ESC	0	+	58672786	58672800
chr14	58672764	58672800	chr14:58672764-58672800:+:ESC	0	+	58672786	58672800
chr14	60467698	60467747	chr14:60467698-60467747:+:NSC	0	+	60467698	60467716
chr14	68635937	68635991	chr14:68635937-68635991:+:NSC	0	+	68635937	68635954
chr14	72066143	72066210	chr14:72066143-72066210:-:NSC	0	-	72066193	72066210
chr14	75005542	75005584	chr14:75005542-75005584:-:NSC	0	-	75005569	75005584
chr14	79644773	79644825	chr14:79644773-79644825:+:ESC	0	+	79644773	79644791
chr14	86018496	86018537	chr14:86018496-86018537:+:NSC	0	+	86018520	86018537
chr14	88956107	88956187	chr14:88956107-88956187:+:ESC	0	+	88956170	88956187
chr14	92085320	92085369	chr14:92085320-92085369:-:ESC	0	-	92085320	92085336
chr14	95782547	95782601	chr14:95782547-95782601:+:NSC	0	+	95782547	95782561
chr14	96665737	96665802	chr14:96665737-96665802:+:NSC	0	+	96665737	96665753
chr14	97941317	97941372	chr14:97941317-97941372:-:NSC	0	-	97941317	97941334
chr14	99183807	99183849	chr14:99183807-99183849:-:ESC	0	-	99183835	99183849
chr14	100409771	100409821	chr14:100409771-100409821:+:NSC	0	+	100409803	100409821
chr14	102075745	102075807	chr14:102075745-102075807:+:ESC	0	+	102075745	102075762
chr15	27115482	27115529	chr15:27115482-27115529:-:ESC	0	-	27115482	27115500
chr15	38072071	38072124	chr15:38072071-38072124:+:NSC	0	+	38072071	38072088
chr15	39945994	39946030	chr15:39945994-39946030:-:NSC	0	-	39945994	39946009
chr15	54898397	54898484	chr15:54898397-54898484:-:NSC	0	-	54898469	54898484
chr15	63465648	63465699	chr15:63465648-63465699:+:NSC	0	+	63465683	63465699
chr15	64119636	64119715	chr15:64119636-64119715:+:ESC	0	+	64119636	64119653
chr15	65103043	65103088	chr15:65103043-65103088:-:NSC	0	-	65103043	65103060
chr15	66673814	66673890	chr15:66673814-66673890:-:NSC	0	-	66673874	66673890
chr15	66881252	66881307	chr15:66881252-66881307:-:NSC	0	-	66881252	66881270
chr15	73841622	73841698	chr15:73841622-73841698:-:ESC	0	-	73841681	73841698
chr15	73949823	73949899	chr15:73949823-73949899:+:ESC	0	+	73949883	73949899
chr15	77285640	77285704	chr15:77285640-77285704:-:ESC	0	-	77285640	77285656
chr15	85930855	85930924	chr15:85930855-85930924:-:NSC	0	-	85930905	85930924
chr15	91038009	91038073	chr15:91038009-91038073:-:ESC	0	-	91038054	91038073
chr15	91624208	91624300	chr15:91624208-91624300:-:NSC	0	-	91624286	91624300
chr15	96484737	96484797	chr15:96484737-96484797:+:ESC	0	+	96484781	96484797
chr16	1016578	1016635	chr16:1016578-1016635:+:NSC	0	+	1016617	1016635
chr16	7044166	7044228	chr16:7044166-7044228:+:ESC	0	+	7044208	7044228
chr16	7331549	7331590	chr16:7331549-7331590:+:NSC	0	+	7331573	7331590
chr16	12142434	12142476	chr16:12142434-12142476:+:NSC	0	+	12142461	12142476
chr16	12905294	12905361	chr16:12905294-12905361:+:NSC	0	+	12905294	12905311
chr16	24888530	24888612	chr16:24888530-24888612:-:ESC	0	-	24888595	24888612
chr16	27760169	27760220	chr16:27760169-27760220:-:ESC	0	-	27760202	27760220
chr16	30842746	30842780	chr16:30842746-30842780:+:ESC	0	+	30842765	30842780
chr16	32791728	32791785	chr16:32791728-32791785:+:ESC	0	+	32791770	32791785
chr16	48086262	48086305	chr16:48086262-48086305:+:ESC	0	+	48086262	48086276
chr16	55042326	55042379	chr16:55042326-55042379:-:ESC	0	-	55042362	55042379
chr16	56474610	56474642	chr16:56474610-56474642:-:ESC-NSC	0	-	56474610	56474624
chr16	62121639	62121678	chr16:62121639-62121678:-:ESC	0	-	62121662	62121678
chr16	67958531	67958580	chr16:67958531-67958580:-:NSC	0	-	67958531	67958551
chr16	70646902	70646948	chr16:70646902-70646948:-:ESC-NSC	0	-	70646930	70646948
chr16	70771597	70771658	chr16:70771597-70771658:+:NSC	0	+	70771641	70771658
chr16	71731051	71731100	chr16:71731051-71731100:+:NSC	0	+	71731051	71731066
chr16	72151152	72151206	chr16:72151152-72151206:-:NSC	0	-	72151188	72151206
chr16	83824160	83824211	chr16:83824160-83824211:+:ESC	0	+	83824160	83824176
chr17	2535995	2536040	chr17:2535995-2536040:-:ESC-NSC	0	-	2535995	2536012
chr17	4357052	4357103	chr17:4357052-4357103:+:ESC	0	+	4357083	4357103
chr17	7064560	7064604	chr17:7064560-7064604:-:ESC	0	-	7064560	7064579
chr17	7932110	7932181	chr17:7932110-7932181:+:NSC	0	+	7932110	7932128
chr17	8367171	8367231	chr17:8367171-8367231:-:ESC	0	-	8367171	8367188
chr17	11361897	11361939	chr17:11361897-11361939:-:ESC	0	-	11361897	11361914
chr17	16497464	16497497	chr17:16497464-16497497:+:NSC	0	+	16497484	16497497
chr17	17031590	17031633	chr17:17031590-17031633:-:ESC	0	-	17031590	17031606
chr17	19135218	19135261	chr17:19135218-19135261:-:NSC	0	-	19135244	19135261
chr17	27013003	27013044	chr17:27013003-27013044:-:NSC	0	-	27013003	27013017
chr17	31932083	31932117	chr17:31932083-31932117:+:ESC	0	+	31932104	31932117
chr17	31932083	31932117	chr17:31932083-31932117:+:ESC	0	+	31932104	31932117
chr17	37477949	37478029	chr17:37477949-37478029:-:ESC	0	-	37478015	37478029
chr17	38359013	38359059	chr17:38359013-38359059:-:ESC	0	-	38359039	38359059
chr17	38359040	38359084	chr17:38359040-38359084:-:ESC	0	-	38359040	38359059
chr17	39358507	39358545	chr17:39358507-39358545:+:NSC	0	+	39358507	39358524
chr17	40908521	40908573	chr17:40908521-40908573:-:NSC	0	-	40908556	40908573
chr17	43251509	43251564	chr17:43251509-43251564:+:NSC	0	+	43251509	43251525
chr17	44004127	44004186	chr17:44004127-44004186:-:NSC	0	-	44004171	44004186
chr17	45793003	45793069	chr17:45793003-45793069:-:NSC	0	-	45793051	45793069
chr17	48139691	48139762	chr17:48139691-48139762:+:ESC	0	+	48139747	48139762
chr17	50352507	50352598	chr17:50352507-50352598:+:ESC	0	+	50352507	50352526
chr17	52947462	52947504	chr17:52947462-52947504:+:NSC	0	+	52947462	52947479
chr17	63011177	63011218	chr17:63011177-63011218:-:ESC	0	-	63011177	63011194
chr17	64607305	64607360	chr17:64607305-64607360:-:NSC	0	-	64607339	64607360
chr17	69152536	69152580	chr17:69152536-69152580:-:ESC	0	-	69152559	69152580
chr17	71322275	71322346	chr17:71322275-71322346:+:ESC	0	+	71322275	71322290
chr17	71587418	71587485	chr17:71587418-71587485:-:ESC	0	-	71587470	71587485
chr17	72904670	72904720	chr17:72904670-72904720:-:NSC	0	-	72904704	72904720
chr17	74883399	74883445	chr17:74883399-74883445:-:NSC	0	-	74883427	74883445
chr18	892221	892264	chr18:892221-892264:+:ESC-NSC	0	+	892221	892237
chr18	892221	892264	chr18:892221-892264:+:ESC-NSC	0	+	892221	892237
chr18	2650794	2650850	chr18:2650794-2650850:+:ESC	0	+	2650794	2650810
chr18	6364369	6364413	chr18:6364369-6364413:-:NSC	0	-	6364398	6364413
chr18	8293195	8293256	chr18:8293195-8293256:+:NSC	0	+	8293195	8293213
chr18	8818667	8818725	chr18:8818667-8818725:-:NSC	0	-	8818708	8818725
chr18	19560089	19560153	chr18:19560089-19560153:+:NSC	0	+	19560134	19560153
chr18	30326810	30326871	chr18:30326810-30326871:+:NSC	0	+	30326810	30326827
chr18	33491107	33491167	chr18:33491107-33491167:+:NSC	0	+	33491151	33491167
chr18	38551331	38551380	chr18:38551331-38551380:+:NSC	0	+	38551365	38551380
chr18	40804054	40804118	chr18:40804054-40804118:-:NSC	0	-	40804102	40804118
chr18	44568586	44568633	chr18:44568586-44568633:-:NSC	0	-	44568586	44568602
chr18	45397767	45397823	chr18:45397767-45397823:-:NSC	0	-	45397767	45397781
chr18	45906876	45906920	chr18:45906876-45906920:-:NSC	0	-	45906876	45906893
chr18	48216098	48216173	chr18:48216098-48216173:-:ESC-NSC	0	-	48216154	48216173
chr18	72102685	72102724	chr18:72102685-72102724:-:ESC	0	-	72102707	72102724
chr18	72102685	72102724	chr18:72102685-72102724:-:ESC	0	-	72102707	72102724
chr19	1417545	1417605	chr19:1417545-1417605:+:NSC	0	+	1417588	1417605
chr19	1612019	1612077	chr19:1612019-1612077:+:ESC	0	+	1612061	1612077
chr19	2201649	2201708	chr19:2201649-2201708:+:NSC	0	+	2201688	2201708
chr19	3620012	3620082	chr19:3620012-3620082:-:NSC	0	-	3620064	3620082
chr19	4018410	4018480	chr19:4018410-4018480:+:ESC	0	+	4018461	4018480
chr19	7736189	7736236	chr19:7736189-7736236:+:ESC	0	+	7736189	7736202
chr19	10202102	10202150	chr19:10202102-10202150:+:NSC	0	+	10202131	10202150
chr19	10425834	10425879	chr19:10425834-10425879:+:NSC	0	+	10425864	10425879
chr19	10828003	10828053	chr19:10828003-10828053:+:NSC	0	+	10828003	10828018
chr19	11066943	11066988	chr19:11066943-11066988:+:NSC	0	+	11066973	11066988
chr19	11819374	11819415	chr19:11819374-11819415:+:NSC	0	+	11819399	11819415
chr19	11819374	11819415	chr19:11819374-11819415:+:NSC	0	+	11819399	11819415
chr19	12661705	12661746	chr19:12661705-12661746:-:NSC	0	-	12661729	12661746
chr19	17457861	17457904	chr19:17457861-17457904:+:ESC	0	+	17457887	17457904
chr19	17969163	17969236	chr19:17969163-17969236:-:NSC	0	-	17969218	17969236
chr19	33482644	33482692	chr19:33482644-33482692:+:NSC	0	+	33482678	33482692
chr19	38359321	38359390	chr19:38359321-38359390:-:NSC	0	-	38359374	38359390
chr19	44322039	44322119	chr19:44322039-44322119:-:NSC	0	-	44322103	44322119
chr19	47177823	47177883	chr19:47177823-47177883:-:NSC	0	-	47177863	47177883
chr19	47329447	47329493	chr19:47329447-47329493:-:NSC	0	-	47329447	47329463
chr19	50092376	50092417	chr19:50092376-50092417:-:NSC	0	-	50092376	50092391
chr19	51904391	51904437	chr19:51904391-51904437:-:NSC	0	-	51904391	51904407
chr19	54503875	54503926	chr19:54503875-54503926:-:NSC	0	-	54503875	54503894
chr19	63482037	63482074	chr19:63482037-63482074:+:NSC	0	+	63482060	63482074
chr19	63482037	63482074	chr19:63482037-63482074:+:NSC	0	+	63482060	63482074
chr20	71109	71181	chr20:71109-71181:-:NSC	0	-	71164	71181
chr20	6764477	6764520	chr20:6764477-6764520:+:ESC-NSC	0	+	6764502	6764520
chr20	8241462	8241496	chr20:8241462-8241496:-:ESC	0	-	8241483	8241496
chr20	13252510	13252553	chr20:13252510-13252553:-:ESC	0	-	13252510	13252527
chr20	15442051	15442089	chr20:15442051-15442089:-:ESC	0	-	15442074	15442089
chr20	20318421	20318464	chr20:20318421-20318464:+:NSC	0	+	20318451	20318464
chr20	31722265	31722321	chr20:31722265-31722321:-:ESC-NSC	0	-	31722265	31722283
chr20	31951574	31951614	chr20:31951574-31951614:+:ESC	0	+	31951574	31951590
chr20	32141697	32141747	chr20:32141697-32141747:-:ESC	0	-	32141697	32141712
chr20	42270158	42270205	chr20:42270158-42270205:-:ESC	0	-	42270158	42270181
chr20	44390407	44390455	chr20:44390407-44390455:+:NSC	0	+	44390407	44390423
chr20	44625007	44625069	chr20:44625007-44625069:+:NSC	0	+	44625007	44625024
chr20	47909019	47909087	chr20:47909019-47909087:+:NSC	0	+	47909019	47909040
chr20	55175687	55175726	chr20:55175687-55175726:+:ESC	0	+	55175687	55175703
chr20	55329974	55330043	chr20:55329974-55330043:-:NSC	0	-	55330026	55330043
chr20	56106095	56106156	chr20:56106095-56106156:-:ESC-NSC	0	-	56106141	56106156
chr20	57999845	57999912	chr20:57999845-57999912:+:ESC	0	+	57999896	57999912
chr20	58998311	58998367	chr20:58998311-58998367:-:ESC	0	-	58998311	58998329
chr20	59134072	59134108	chr20:59134072-59134108:+:NSC	0	+	59134072	59134087
chr20	59326958	59326997	chr20:59326958-59326997:+:NSC	0	+	59326981	59326997
chr20	59661276	59661319	chr20:59661276-59661319:+:NSC	0	+	59661302	59661319
chr20	61137149	61137215	chr20:61137149-61137215:+:ESC	0	+	61137200	61137215
chr20	61388616	61388654	chr20:61388616-61388654:+:NSC	0	+	61388616	61388635
chr20	62021365	62021426	chr20:62021365-62021426:+:NSC	0	+	62021405	62021426
chr21	14203379	14203441	chr21:14203379-14203441:+:ESC	0	+	14203379	14203399
chr21	16509329	16509369	chr21:16509329-16509369:-:NSC	0	-	16509329	16509344
chr21	23318263	23318338	chr21:23318263-23318338:-:ESC	0	-	23318263	23318279
chr21	25601734	25601787	chr21:25601734-25601787:-:NSC	0	-	25601771	25601787
chr21	30669492	30669556	chr21:30669492-30669556:-:ESC	0	-	30669538	30669556
chr21	31958590	31958662	chr21:31958590-31958662:+:NSC	0	+	31958590	31958613
chr21	37825343	37825419	chr21:37825343-37825419:+:NSC	0	+	37825403	37825419
chr21	40459495	40459547	chr21:40459495-40459547:-:ESC-NSC	0	-	40459495	40459509
chr21	41461360	41461416	chr21:41461360-41461416:-:ESC-NSC	0	-	41461400	41461416
chr21	42343179	42343242	chr21:42343179-42343242:+:NSC	0	+	42343226	42343242
chr21	42343226	42343298	chr21:42343226-42343298:+:NSC	0	+	42343226	42343242
chr21	45125726	45125777	chr21:45125726-45125777:+:NSC	0	+	45125726	45125740
chr21	46641945	46642020	chr21:46641945-46642020:-:ESC-NSC	0	-	46641945	46641962
chr22	14833456	14833512	chr22:14833456-14833512:-:NSC	0	-	14833456	14833475
chr22	15320673	15320710	chr22:15320673-15320710:-:ESC	0	-	15320673	15320688
chr22	17493177	17493222	chr22:17493177-17493222:+:NSC	0	+	17493205	17493222
chr22	17882344	17882414	chr22:17882344-17882414:+:NSC	0	+	17882399	17882414
chr22	19831631	19831686	chr22:19831631-19831686:+:NSC	0	+	19831631	19831652
chr22	20015102	20015148	chr22:20015102-20015148:+:NSC	0	+	20015102	20015122
chr22	20345298	20345360	chr22:20345298-20345360:+:NSC	0	+	20345342	20345360
chr22	20764171	20764230	chr22:20764171-20764230:+:NSC	0	+	20764171	20764192
chr22	22655820	22655857	chr22:22655820-22655857:+:NSC	0	+	22655820	22655839
chr22	23697430	23697474	chr22:23697430-23697474:+:NSC	0	+	23697430	23697448
chr22	23853767	23853830	chr22:23853767-23853830:+:NSC	0	+	23853808	23853830
chr22	23853826	23853881	chr22:23853826-23853881:+:NSC	0	+	23853860	23853881
chr22	24960408	24960452	chr22:24960408-24960452:+:NSC	0	+	24960408	24960427
chr22	26056872	26056967	chr22:26056872-26056967:+:NSC	0	+	26056947	26056967
chr22	26729533	26729594	chr22:26729533-26729594:+:NSC	0	+	26729574	26729594
chr22	27164589	27164649	chr22:27164589-27164649:+:NSC	0	+	27164589	27164603
chr22	27283885	27283929	chr22:27283885-27283929:-:NSC	0	-	27283885	27283904
chr22	28749949	28749984	chr22:28749949-28749984:-:NSC	0	-	28749949	28749964
chr22	29062917	29062964	chr22:29062917-29062964:+:NSC	0	+	29062944	29062964
chr22	29291648	29291709	chr22:29291648-29291709:-:ESC	0	-	29291648	29291665
chr22	29702616	29702702	chr22:29702616-29702702:+:NSC	0	+	29702686	29702702
chr22	29911155	29911208	chr22:29911155-29911208:-:NSC	0	-	29911155	29911178
chr22	30344399	30344464	chr22:30344399-30344464:-:NSC	0	-	30344441	30344464
chr22	33551905	33551952	chr22:33551905-33551952:-:NSC	0	-	33551905	33551923
chr22	33703633	33703681	chr22:33703633-33703681:-:NSC	0	-	33703633	33703656
chr22	34115896	34115956	chr22:34115896-34115956:+:NSC	0	+	34115936	34115956
chr22	34374130	34374174	chr22:34374130-34374174:+:ESC	0	+	34374130	34374144
chr22	34374134	34374178	chr22:34374134-34374178:+:ESC	0	+	34374134	34374148
chr22	34662700	34662765	chr22:34662700-34662765:-:ESC	0	-	34662741	34662765
chr22	34971380	34971415	chr22:34971380-34971415:+:NSC	0	+	34971399	34971415
chr22	34971380	34971415	chr22:34971380-34971415:+:NSC	0	+	34971399	34971415
chr22	35290439	35290487	chr22:35290439-35290487:-:ESC	0	-	35290472	35290487
chr22	35603823	35603867	chr22:35603823-35603867:+:NSC	0	+	35603823	35603837
chr22	35604024	35604068	chr22:35604024-35604068:+:NSC	0	+	35604024	35604038
chr22	35668173	35668255	chr22:35668173-35668255:+:NSC	0	+	35668236	35668255
chr22	36195888	36195941	chr22:36195888-36195941:+:NSC	0	+	36195888	36195903
chr22	41067835	41067914	chr22:41067835-41067914:+:ESC	0	+	41067835	41067853
chr22	44216876	44216912	chr22:44216876-44216912:-:ESC	0	-	44216876	44216890
chr22	45608181	45608257	chr22:45608181-45608257:+:NSC	0	+	45608240	45608257
chr22	45746213	45746269	chr22:45746213-45746269:+:NSC	0	+	45746251	45746269
chr22	47934234	47934314	chr22:47934234-47934314:+:ESC	0	+	47934292	47934314
chr22	48218122	48218174	chr22:48218122-48218174:-:NSC	0	-	48218152	48218174
chr22	48561448	48561498	chr22:48561448-48561498:+:NSC	0	+	48561448	48561468
chr22	48667739	48667797	chr22:48667739-48667797:-:NSC	0	-	48667739	48667755
chrX	3874610	3874651	chrX:3874610-3874651:-:ESC	0	-	3874634	3874651
chrX	5868074	5868114	chrX:5868074-5868114:-:NSC	0	-	5868074	5868092
chrX	9269454	9269496	chrX:9269454-9269496:+:ESC	0	+	9269479	9269496
chrX	17987841	17987887	chrX:17987841-17987887:-:ESC	0	-	17987873	17987887
chrX	19303382	19303438	chrX:19303382-19303438:-:NSC	0	-	19303382	19303400
chrX	21874976	21875021	chrX:21874976-21875021:-:NSC	0	-	21875001	21875021
chrX	28799627	28799668	chrX:28799627-28799668:+:ESC-NSC	0	+	28799651	28799668
chrX	30325132	30325178	chrX:30325132-30325178:+:ESC	0	+	30325132	30325152
chrX	40741553	40741585	chrX:40741553-40741585:-:ESC	0	-	40741553	40741566
chrX	48697542	48697602	chrX:48697542-48697602:-:ESC	0	-	48697587	48697602
chrX	49662031	49662089	chrX:49662031-49662089:+:NSC	0	+	49662031	49662048
chrX	69215769	69215815	chrX:69215769-69215815:+:NSC	0	+	69215798	69215815
chrX	70284429	70284491	chrX:70284429-70284491:-:NSC	0	-	70284429	70284446
chrX	71739247	71739309	chrX:71739247-71739309:+:NSC	0	+	71739247	71739267
chrX	74033253	74033298	chrX:74033253-74033298:-:NSC	0	-	74033282	74033298
chrX	74921062	74921100	chrX:74921062-74921100:+:ESC	0	+	74921084	74921100
chrX	76928094	76928139	chrX:76928094-76928139:+:NSC	0	+	76928124	76928139
chrX	78043356	78043391	chrX:78043356-78043391:-:NSC	0	-	78043356	78043372
chrX	82651894	82651969	chrX:82651894-82651969:-:ESC	0	-	82651894	82651907
chrX	89747034	89747107	chrX:89747034-89747107:+:NSC	0	+	89747088	89747107
chrX	90564095	90564132	chrX:90564095-90564132:-:ESC	0	-	90564115	90564132
chrX	90564095	90564132	chrX:90564095-90564132:-:ESC	0	-	90564115	90564132
chrX	106632384	106632433	chrX:106632384-106632433:+:NSC	0	+	106632416	106632433
chrX	107352067	107352114	chrX:107352067-107352114:+:ESC-NSC	0	+	107352067	107352085
chrX	110411727	110411797	chrX:110411727-110411797:-:ESC	0	-	110411780	110411797
chrX	111910611	111910661	chrX:111910611-111910661:-:NSC	0	-	111910611	111910629
chrX	113792287	113792343	chrX:113792287-113792343:+:ESC	0	+	113792321	113792343
chrX	132355189	132355257	chrX:132355189-132355257:-:ESC	0	-	132355189	132355203
chrX	136026082	136026153	chrX:136026082-136026153:+:NSC	0	+	136026082	136026099
chrX	150087363	150087446	chrX:150087363-150087446:+:ESC-NSC	0	+	150087429	150087446
chrY	318535	318578	chrY:318535-318578:+:ESC	0	+	318535	318551
chrY	861819	861881	chrY:861819-861881:-:ESC	0	-	861819	861836
chrY	862026	862086	chrY:862026-862086:-:ESC	0	-	862026	862043
chrY	10635508	10635575	chrY:10635508-10635575:-:NSC	0	-	10635551	10635575
chrY	14818036	14818113	chrY:14818036-14818113:-:ESC	0	-	14818036	14818052
chrY	21916550	21916607	chrY:21916550-21916607:-:ESC	0	-	21916591	21916607
chrY	24873267	24873305	chrY:24873267-24873305:-:ESC-NSC	0	-	24873267	24873284
