# Supplementary material for: Ago2 Immunoprecipitation Identifies Predicted MicroRNAs in Human Embryonic Stem Cells and Neural Precursors
Source: PLoS One. 2009 Sep 28;4(9):e7192. doi: 10.1371/journal.pone.0007192 (PMC2745660; doi:10.1371/journal.pone.0007192)
Supplement: File S5 — BED file for UCSC genome browser listing genomic coordinates of 146 predicted microRNAs found to be enriched by Ago2 IP. (0.00 MB ZIP) [file pone.0007192.s014.zip]

Archive with 1 entries (1 files):
- H1_Ago2_Selected.bed
