# Supplementary material for: Ago2 Immunoprecipitation Identifies Predicted MicroRNAs in Human Embryonic Stem Cells and Neural Precursors
Source: PLoS One. 2009 Sep 28;4(9):e7192. doi: 10.1371/journal.pone.0007192 (PMC2745660; doi:10.1371/journal.pone.0007192)
Supplement: File S5 — BED file for UCSC genome browser listing genomic coordinates of 146 predicted microRNAs found to be enriched by Ago2 IP. (0.00 MB ZIP) [file pone.0007192.s014.zip › H1_Ago2_Selected.bed]

track name="Ago2 IP selected microRNAs" description="Predictions present in Ago2 immunoprecipitates" visibility=3
chr1	3034410	3034450	chr1:3034410-3034450:+:NSC	0	+	3034434	3034450
chr1	4322324	4322387	chr1:4322324-4322387:-:NSC	0	-	4322366	4322387
chr1	6412490	6412532	chr1:6412490-6412532:-:NSC	0	-	6412490	6412508
chr1	23062248	23062295	chr1:23062248-23062295:-:ESC	0	-	23062248	23062265
chr1	31996857	31996912	chr1:31996857-31996912:-:NSC	0	-	31996857	31996879
chr1	33500129	33500176	chr1:33500129-33500176:-:NSC	0	-	33500129	33500146
chr1	37399762	37399813	chr1:37399762-37399813:+:NSC	0	+	37399762	37399778
chr1	112805924	112805967	chr1:112805924-112805967:-:ESC-NSC	0	-	112805950	112805967
chr1	148791040	148791105	chr1:148791040-148791105:+:NSC	0	+	148791088	148791105
chr1	153214804	153214874	chr1:153214804-153214874:+:ESC	0	+	153214804	153214820
chr1	158136402	158136482	chr1:158136402-158136482:-:NSC	0	-	158136402	158136423
chr1	162036709	162036748	chr1:162036709-162036748:-:NSC	0	-	162036709	162036725
chr1	175143131	175143179	chr1:175143131-175143179:-:NSC	0	-	175143162	175143179
chr1	204766775	204766819	chr1:204766775-204766819:-:NSC	0	-	204766775	204766794
chr1	207863421	207863467	chr1:207863421-207863467:-:ESC	0	-	207863448	207863467
chr2	10250200	10250237	chr2:10250200-10250237:-:NSC	0	-	10250200	10250215
chr2	11894519	11894552	chr2:11894519-11894552:-:NSC	0	-	11894519	11894535
chr2	28072749	28072811	chr2:28072749-28072811:+:ESC	0	+	28072794	28072811
chr2	69184328	69184385	chr2:69184328-69184385:+:NSC	0	+	69184364	69184385
chr2	79729937	79729982	chr2:79729937-79729982:-:NSC	0	-	79729966	79729982
chr2	109124387	109124465	chr2:109124387-109124465:-:NSC	0	-	109124387	109124405
chr2	109296468	109296502	chr2:109296468-109296502:-:ESC	0	-	109296468	109296483
chr2	110184836	110184897	chr2:110184836-110184897:-:NSC	0	-	110184881	110184897
chr2	207682965	207683031	chr2:207682965-207683031:-:ESC-NSC	0	-	207683010	207683031
chr2	220479476	220479519	chr2:220479476-220479519:-:NSC	0	-	220479476	220479496
chr2	237634924	237634971	chr2:237634924-237634971:+:ESC-NSC	0	+	237634955	237634971
chr2	239892105	239892168	chr2:239892105-239892168:+:NSC	0	+	239892105	239892125
chr3	15512759	15512808	chr3:15512759-15512808:-:NSC	0	-	15512789	15512808
chr3	49286568	49286614	chr3:49286568-49286614:+:ESC	0	+	49286596	49286614
chr3	67358589	67358632	chr3:67358589-67358632:+:NSC	0	+	67358615	67358632
chr3	75870132	75870195	chr3:75870132-75870195:+:NSC	0	+	75870132	75870149
chr4	3572511	3572557	chr4:3572511-3572557:+:NSC	0	+	3572511	3572529
chr4	7512666	7512736	chr4:7512666-7512736:+:ESC	0	+	7512719	7512736
chr4	28430312	28430380	chr4:28430312-28430380:+:ESC	0	+	28430312	28430329
chr4	52502278	52502339	chr4:52502278-52502339:+:NSC	0	+	52502319	52502339
chr4	111213313	111213357	chr4:111213313-111213357:+:NSC	0	+	111213339	111213357
chr4	175581532	175581581	chr4:175581532-175581581:+:NSC	0	+	175581532	175581548
chr5	1761909	1761972	chr5:1761909-1761972:-:NSC	0	-	1761952	1761972
chr5	6880975	6881023	chr5:6880975-6881023:-:ESC	0	-	6880975	6880992
chr5	11008448	11008483	chr5:11008448-11008483:-:NSC	0	-	11008448	11008463
chr5	31971974	31972011	chr5:31971974-31972011:-:NSC	0	-	31971974	31971989
chr5	33876801	33876848	chr5:33876801-33876848:-:NSC	0	-	33876833	33876848
chr5	86446461	86446516	chr5:86446461-86446516:-:ESC-NSC	0	-	86446496	86446516
chr5	96036612	96036657	chr5:96036612-96036657:-:NSC	0	-	96036612	96036630
chr5	127627965	127628007	chr5:127627965-127628007:+:ESC-NSC	0	+	127627990	127628007
chr5	165633529	165633574	chr5:165633529-165633574:-:NSC	0	-	165633529	165633546
chr5	174364768	174364816	chr5:174364768-174364816:+:NSC	0	+	174364768	174364785
chr5	175989055	175989096	chr5:175989055-175989096:-:NSC	0	-	175989055	175989072
chr6	73734140	73734186	chr6:73734140-73734186:-:ESC	0	-	73734140	73734157
chr6	75211867	75211929	chr6:75211867-75211929:+:ESC	0	+	75211867	75211883
chr6	85676325	85676368	chr6:85676325-85676368:+:ESC-NSC	0	+	85676325	85676341
chr6	110990177	110990231	chr6:110990177-110990231:-:NSC	0	-	110990177	110990194
chr6	138526529	138526608	chr6:138526529-138526608:+:ESC	0	+	138526589	138526608
chr7	30876396	30876461	chr7:30876396-30876461:-:NSC	0	-	30876441	30876461
chr7	62718914	62718973	chr7:62718914-62718973:+:NSC	0	+	62718914	62718930
chr7	72763594	72763654	chr7:72763594-72763654:+:ESC-NSC	0	+	72763594	72763611
chr7	101723100	101723164	chr7:101723100-101723164:+:NSC	0	+	101723100	101723117
chr7	151229246	151229315	chr7:151229246-151229315:-:NSC	0	-	151229298	151229315
chr8	10561909	10561981	chr8:10561909-10561981:+:NSC	0	+	10561909	10561926
chr8	12086678	12086744	chr8:12086678-12086744:+:NSC	0	+	12086678	12086695
chr8	12335913	12335979	chr8:12335913-12335979:+:NSC	0	+	12335913	12335930
chr8	27799484	27799541	chr8:27799484-27799541:-:ESC	0	-	27799523	27799541
chr8	28418561	28418607	chr8:28418561-28418607:-:ESC-NSC	0	-	28418561	28418577
chr8	41239384	41239419	chr8:41239384-41239419:+:NSC	0	+	41239403	41239419
chr9	36823154	36823204	chr9:36823154-36823204:+:NSC	0	+	36823187	36823204
chr9	90550580	90550629	chr9:90550580-90550629:-:NSC	0	-	90550611	90550629
chr9	91825552	91825626	chr9:91825552-91825626:-:NSC	0	-	91825552	91825570
chr9	95621470	95621516	chr9:95621470-95621516:+:NSC	0	+	95621470	95621485
chr9	123671954	123672027	chr9:123671954-123672027:-:ESC	0	-	123671954	123671971
chr9	130047055	130047115	chr9:130047055-130047115:-:NSC	0	-	130047055	130047076
chr9	132007407	132007472	chr9:132007407-132007472:+:ESC	0	+	132007457	132007472
chr9	137405331	137405378	chr9:137405331-137405378:+:NSC	0	+	137405357	137405378
chr9	138845241	138845287	chr9:138845241-138845287:+:ESC	0	+	138845270	138845287
chr10	14465213	14465272	chr10:14465213-14465272:-:NSC	0	-	14465213	14465230
chr10	49863571	49863628	chr10:49863571-49863628:-:ESC	0	-	49863611	49863628
chr10	112127732	112127786	chr10:112127732-112127786:+:ESC	0	+	112127732	112127750
chr10	114383930	114383994	chr10:114383930-114383994:+:NSC	0	+	114383930	114383947
chr10	126711352	126711417	chr10:126711352-126711417:-:NSC	0	-	126711402	126711417
chr10	131531562	131531617	chr10:131531562-131531617:-:NSC	0	-	131531602	131531617
chr10	132650850	132650910	chr10:132650850-132650910:-:ESC-NSC	0	-	132650886	132650910
chr11	1837279	1837331	chr11:1837279-1837331:-:NSC	0	-	1837310	1837331
chr11	11634783	11634834	chr11:11634783-11634834:-:NSC	0	-	11634783	11634800
chr11	11718220	11718271	chr11:11718220-11718271:-:NSC	0	-	11718220	11718238
chr11	15312537	15312579	chr11:15312537-15312579:+:ESC	0	+	15312537	15312552
chr11	19720919	19720953	chr11:19720919-19720953:+:NSC	0	+	19720937	19720953
chr11	81279440	81279515	chr11:81279440-81279515:-:NSC	0	-	81279440	81279457
chr11	91654999	91655034	chr11:91654999-91655034:+:NSC	0	+	91655019	91655034
chr11	111892102	111892146	chr11:111892102-111892146:-:NSC	0	-	111892129	111892146
chr11	112825964	112826009	chr11:112825964-112826009:-:NSC	0	-	112825990	112826009
chr11	112847579	112847615	chr11:112847579-112847615:-:NSC	0	-	112847579	112847595
chr11	132430398	132430471	chr11:132430398-132430471:-:NSC	0	-	132430456	132430471
chr12	25828503	25828571	chr12:25828503-25828571:-:NSC	0	-	25828553	25828571
chr12	25918229	25918268	chr12:25918229-25918268:-:NSC	0	-	25918251	25918268
chr12	96913301	96913346	chr12:96913301-96913346:-:ESC-NSC	0	-	96913329	96913346
chr12	122061176	122061217	chr12:122061176-122061217:-:ESC	0	-	122061201	122061217
chr13	21212045	21212103	chr13:21212045-21212103:+:ESC-NSC	0	+	21212085	21212103
chr13	25436638	25436682	chr13:25436638-25436682:-:NSC	0	-	25436638	25436654
chr13	39136180	39136261	chr13:39136180-39136261:-:NSC	0	-	39136244	39136261
chr13	99093325	99093395	chr13:99093325-99093395:+:ESC-NSC	0	+	99093379	99093395
chr13	113534955	113534993	chr13:113534955-113534993:-:NSC	0	-	113534955	113534972
chr14	26447699	26447762	chr14:26447699-26447762:+:NSC	0	+	26447744	26447762
chr14	54414588	54414652	chr14:54414588-54414652:-:NSC	0	-	54414588	54414607
chr14	86018496	86018537	chr14:86018496-86018537:+:NSC	0	+	86018520	86018537
chr14	97941317	97941372	chr14:97941317-97941372:-:NSC	0	-	97941317	97941334
chr14	102075745	102075807	chr14:102075745-102075807:+:ESC	0	+	102075745	102075762
chr15	38072071	38072124	chr15:38072071-38072124:+:NSC	0	+	38072071	38072088
chr15	39945994	39946030	chr15:39945994-39946030:-:NSC	0	-	39945994	39946009
chr15	64119636	64119715	chr15:64119636-64119715:+:ESC	0	+	64119636	64119653
chr15	65103043	65103088	chr15:65103043-65103088:-:NSC	0	-	65103043	65103060
chr15	66881252	66881307	chr15:66881252-66881307:-:NSC	0	-	66881252	66881270
chr15	73841622	73841698	chr15:73841622-73841698:-:ESC	0	-	73841681	73841698
chr15	91038009	91038073	chr15:91038009-91038073:-:ESC	0	-	91038054	91038073
chr16	7331549	7331590	chr16:7331549-7331590:+:NSC	0	+	7331573	7331590
chr16	24888530	24888612	chr16:24888530-24888612:-:ESC	0	-	24888595	24888612
chr16	62121639	62121678	chr16:62121639-62121678:-:ESC	0	-	62121662	62121678
chr17	7932110	7932181	chr17:7932110-7932181:+:NSC	0	+	7932110	7932128
chr17	8367171	8367231	chr17:8367171-8367231:-:ESC	0	-	8367171	8367188
chr17	40908521	40908573	chr17:40908521-40908573:-:NSC	0	-	40908556	40908573
chr17	44004127	44004186	chr17:44004127-44004186:-:NSC	0	-	44004171	44004186
chr17	63011177	63011218	chr17:63011177-63011218:-:ESC	0	-	63011177	63011194
chr17	72904670	72904720	chr17:72904670-72904720:-:NSC	0	-	72904704	72904720
chr18	6364369	6364413	chr18:6364369-6364413:-:NSC	0	-	6364398	6364413
chr18	33491107	33491167	chr18:33491107-33491167:+:NSC	0	+	33491151	33491167
chr18	40804054	40804118	chr18:40804054-40804118:-:NSC	0	-	40804102	40804118
chr18	45906876	45906920	chr18:45906876-45906920:-:NSC	0	-	45906876	45906893
chr19	1417545	1417605	chr19:1417545-1417605:+:NSC	0	+	1417588	1417605
chr19	2201649	2201708	chr19:2201649-2201708:+:NSC	0	+	2201688	2201708
chr19	10202102	10202150	chr19:10202102-10202150:+:NSC	0	+	10202131	10202150
chr19	47329447	47329493	chr19:47329447-47329493:-:NSC	0	-	47329447	47329463
chr19	51904391	51904437	chr19:51904391-51904437:-:NSC	0	-	51904391	51904407
chr19	54503875	54503926	chr19:54503875-54503926:-:NSC	0	-	54503875	54503894
chr20	55329974	55330043	chr20:55329974-55330043:-:NSC	0	-	55330026	55330043
chr20	56106095	56106156	chr20:56106095-56106156:-:ESC-NSC	0	-	56106141	56106156
chr20	61388616	61388654	chr20:61388616-61388654:+:NSC	0	+	61388616	61388635
chr20	62021365	62021426	chr20:62021365-62021426:+:NSC	0	+	62021405	62021426
chr21	30669492	30669556	chr21:30669492-30669556:-:ESC	0	-	30669538	30669556
chr22	20345298	20345360	chr22:20345298-20345360:+:NSC	0	+	20345342	20345360
chr22	34115896	34115956	chr22:34115896-34115956:+:NSC	0	+	34115936	34115956
chrX	21874976	21875021	chrX:21874976-21875021:-:NSC	0	-	21875001	21875021
chrX	49662031	49662089	chrX:49662031-49662089:+:NSC	0	+	49662031	49662048
chrX	78043356	78043391	chrX:78043356-78043391:-:NSC	0	-	78043356	78043372
chrX	89747034	89747107	chrX:89747034-89747107:+:NSC	0	+	89747088	89747107
chrX	106632384	106632433	chrX:106632384-106632433:+:NSC	0	+	106632416	106632433
chrX	111910611	111910661	chrX:111910611-111910661:-:NSC	0	-	111910611	111910629
chrX	113792287	113792343	chrX:113792287-113792343:+:ESC	0	+	113792321	113792343
chrX	150087363	150087446	chrX:150087363-150087446:+:ESC-NSC	0	+	150087429	150087446
